# Supplementary material for: The optimization of fermentation conditions for producing cellulase of Bacillus amyloliquefaciens and its application to goose feed
Source: R Soc Open Sci. 2017 Oct 25;4(10):171012. doi: 10.1098/rsos.171012 (PMC5666280; doi:10.1098/rsos.171012)
Supplement: Data supporting the arcticle [file rsos171012supp1.xlsx]

## Sheet: Temperature
	45	U	50	U	55	U	60	U	65	U	70	U
	0.249	0.710515	0.322	0.914397	0.286	0.813853	0.269	0.766373	0.217	0.621142	0.045	0.140762
	0.236	0.674208	0.339	0.961877	0.277	0.788717	0.254	0.72448	0.198	0.568077	0.038	0.121212
	0.228	0.651864	0.325	0.922776	0.263	0.749616	0.261	0.74403	0.194	0.556905	0.054	0.165899
均数		0.727599		1		0.840351		0.798443		0.623828		0.152864
标准差		0.0296013		0.0253422		0.0323704		0.0209623		0.0343198		0.0224014
max	1
相对值	0.933017

## Sheet: pH
	3		4		5		6		7		8
	0.029	0.096076	0.124	0.361402	0.373	1.05684	0.456	1.28865	0.571	1.60983	0.505	1.4255
	0.037	0.118419	0.139	0.403296	0.38	1.07639	0.442	1.24955	0.594	1.67407	0.498	1.40595
	0.045	0.140762	0.116	0.339059	0.358	1.01494	0.428	1.21045	0.562	1.58469	0.482	1.36126
均数		0.0729693		0.226709		0.646627		0.769963		1		0.861175
标准差		0.0223432		0.0326105		0.0313917		0.0391007		0.04609		0.0329279
max	1
相对值	1.62286

## Sheet: Thermal stability
	50℃				55℃				60℃				65℃				70℃
0	0.322		1	0			1	0			1	0			1	0			1	0
10	0.439	1.24117	1.21138	0.0341299	0.424	1.19927	0.991546	0.0168348	0.414	1.17134	0.93237	0.0393988	0.221	0.632314	0.526591	0.0147787	0.181	0.520598	0.426683	0.00897794
	0.431	1.21882			0.431	1.21882			0.397	1.12387			0.219	0.626728			0.176	0.506633
	0.415	1.17414			0.419	1.18531			0.386	1.09314			0.229	0.654657			0.182	0.523391
20	0.432	1.22162	1.20951	0.0112874	0.417	1.17972	0.979988	0.012174	0.359	1.01773	0.814501	0.0298636	0.15	0.434018	0.370382	0.012174	0.113	0.33068	0.280326	0.01007
	0.427	1.20765			0.416	1.17693			0.338	0.959084			0.158	0.456361			0.115	0.336266
	0.424	1.19927			0.424	1.19927			0.345	0.978634			0.157	0.453568			0.12	0.35023
30	0.417	1.17972	1.19183	0.0112874	0.413	1.16855	0.961725	0.0201399	0.289	0.822232	0.694579	0.00558581	0.122	0.355816	0.291517	0.012174	0.06	0.182656	0.12748	0.0269338
	0.422	1.19369			0.399	1.12945			0.293	0.833403			0.121	0.353023			0.042	0.132384
	0.425	1.20207			0.403	1.14062			0.291	0.827817			0.114	0.333473			0.045	0.140762
60	0.418	1.18252	1.18531	0.0183143	0.387	1.09594	0.928527	0.0240795	0.253	0.721687	0.60886	0.00279291	0.079	0.235721	0.201225	0.0183143	0.022	0.0765256	0.0653472	0.0265449
	0.426	1.20486			0.398	1.12666			0.252	0.718894			0.087	0.258065			0.032	0.104455
	0.413	1.16855			0.381	1.07918			0.254	0.72448			0.074	0.221757			0.013	0.0513895
120	0.419	1.18531	1.18159	0.00897794	0.369	1.04566	0.862118	0.0244013	0.19	0.545734	0.442956	0.0195503	0.051	0.15752	0.112039	0.0251362	0.001	0.0178746	0.0167034	0.00161249
	0.42	1.1881			0.357	1.01215			0.177	0.509426			0.042	0.132384			0.002	0.0206675
	0.414	1.17134			0.352	0.998185			0.179	0.515012			0.033	0.107248			0.002	0.0206675
240	0.418	1.18252	1.17879	0.0420175	0.335	0.950705	0.808877	0.0238626	0.139	0.403296	0.335018	0.0383961	0.021	0.0737327	0.0649187	0.0266426	0.001	0.0178746	0.0159532	0.00161249
	0.431	1.21882			0.345	0.978634			0.148	0.428432			0.032	0.104455			0.001	0.0178746
	0.401	1.13504			0.328	0.931155			0.121	0.353023			0.013	0.0513895			0.002	0.0206675
		50度的相对值	1
相对酶活力值	0.933017		1
			1
			0.999
			0.998
			0.997
			0.996

## Sheet: pH stability
	4		5		6		7		8
	0.09	0.266443	0.158	0.456361	0.272	0.774752	0.312	0.886468	0.254	0.72448
	0.105	0.308337	0.166	0.478704	0.277	0.788717	0.329	0.933948	0.243	0.693758
	0.107	0.313923	0.149	0.431225	0.295	0.838989	0.325	0.922776	0.243	0.693758
均数		0.323967		0.498066		0.875789		1		0.769904
标准差		0.0259505		0.0237534		0.0337853		0.0248239		0.0177373
	相对值	1
	分母	0.914397

## Sheet: Metal ions
	Control		Cu2+		Fe3+		K+		Mn2+		Zn2+		Fe2+
	0.312	0.886468	0.512	1.44505	0.311	0.883675	0.39	1.10432	0.406	1.149	0.549	1.54839	0.531	1.49811
	0.329	0.933948	0.492	1.38919	0.308	0.875297	0.384	1.08756	0.413	1.16855	0.531	1.49811	0.544	1.53442
	0.325	0.922776	0.487	1.37523	0.299	0.850161	0.369	1.04566	0.441	1.24675	0.524	1.47856	0.564	1.59028
均数		1		1.53451		0.95113		1.18021		1.29933		1.64956		1.6852
标准差		0.0248239		0.0369467		0.0174417		0.0302099		0.0517253		0.0360202		0.0464272
相对值	0.914397
不知道咋把2+弄到上面去

## Sheet: Substrates
	1		2		3		4		5		6
	0.312	0.886468	0.009	0.0402178	0.191	0.548527	0.12	0.35023	0.111	0.325094	0.008	0.0374249
	0.329	0.933948	0.01	0.0430108	0.176	0.506633	0.119	0.347438	0.116	0.339059	0.009	0.0402178
	0.325	0.922776	0.014	0.0541824	0.182	0.523391	0.115	0.336266	0.112	0.327887	0.013	0.0513895
均数		1		0.0500916		0.575443		0.376909		0.361637		0.0470373
标准差		0.0248239		0.00738933		0.021086		0.00738933		0.00738933		0.00738933
相对值	0.914397

## Sheet: Fertilization rate
	control group	experiment 1	experiment 2
1	0.8281	0.85	0.8367
2	0.7917	0.9219	0.9655
3	0.6154	0.9	0.8438
4	0.8	0.9286	0.8
5	0.84	0.875	0.9
6	0.75	1	0.7143

## Sheet: Fermentation temperature
	OD	U		21		29		37		45
21℃	0.148	0.428432		均数	标准差	均数	标准差	均数	标准差	均数	标准差
	0.125	0.364195		0.39771	0.0322094	0.675138	0.0279756	0.920914	0.047507	0.771028	0.022575
	0.138	0.400503
29℃	0.246	0.702137
	0.226	0.646278
	0.237	0.677
37℃	0.325	0.922776
	0.337	0.956291
	0.331	0.939534
45℃	0.262	0.746823
	0.278	0.79151
	0.272	0.774752
53℃	0.06	0.182656										53
	0.037	0.118419										均数	标准差
	0.035	0.112833										0.13797	0.0388

## Sheet: Fermentation time
	24	36	48	60			72	84	96	108
	0.17	0.415	0.399	0.42			0.522	0.37	0.295	0.239
	0.201	0.413	0.389	0.428			0.473	0.364	0.275	0.226
	0.197	0.41	0.41	0.402			0.48	0.355	0.288	0.211
		稀释两倍
					均数	标准差
		24	0.157	0.302379	0.317274	0.0197049
			0.161	0.309826
			0.177	0.339617
		36	0.395	0.74552	0.71697	0.0298685
			0.363	0.685938
			0.381	0.719453
		48	0.399	0.752967	0.757933	0.0227533
			0.415	0.782758
			0.391	0.738072
		60	0.442	0.833031	0.847306	0.016053
			0.448	0.844202
			0.459	0.864684
		72	0.522	0.981986	1.00495	0.0243005
			0.533	1.00247
			0.548	1.0304
		84	0.462	0.87027	0.888268	0.0168948
			0.473	0.890751
			0.48	0.903784
		96	0.295	0.559326	0.542569	0.0188966
			0.275	0.522087
			0.288	0.546292
		108	0.139	0.268864	0.262037	0.0240135
			0.146	0.281897
			0.121	0.235349

## Sheet: Initial pH
	5	6	7	8	9
	0.378	0.374	0.304	0.182	0.006
	0.343	0.432	0.305	0.175	0.01
	0.356	0.355	0.312	0.197	0.009
稀释3倍
			均数	标准差
5	0.378	1.0708	1.03635	0.0313917
	0.363	1.02891
	0.356	1.00936
6	0.394	1.11549	1.15179	0.0393988
	0.422	1.19369
	0.405	1.14621
7	0.329	0.933948	0.895778	0.034471
	0.305	0.866918
	0.312	0.886468
8	0.182	0.523391	0.530838	0.0313917
	0.175	0.50384
	0.197	0.565284
9	0.006	0.0318391	0.0281153	0.00426623
	0.005	0.0290462
	0.003	0.0234604

[truncated: 4 more sheets: Carbon Nitrogen, Volume, Hatching rate, Sheet3]
